# Supplementary material for: Effect of various nitrogen conditions on population growth, temporary cysts and cellular biochemical compositions of Karenia mikimotoi
Source: PLoS One. 2017 Feb 22;12(2):e0171996. doi: 10.1371/journal.pone.0171996 (PMC5321446; doi:10.1371/journal.pone.0171996)
Supplement: S1 File — (XLSX) [file pone.0171996.s001.xlsx]

## Sheet: Fig1data
Starvation
	No N		N:P=1:1		N:P=2:1		N:P=4:1		N:P=8:1		control
	average value	standard error	average value	standard error	average value	standard error	average value	standard error	average value	standard error	average value	standard error
0	1	0	1	0	1	0	1	0	1	0	1	0
1	1.1667	0.4249	1.1667	0.3118	2.0833	0.3118	2.0833	0.3118	5.25	0.9354	2.125	0.545
2	1.4167	0.5893	2.1667	0.2357	3	0.4114	2.5567	0.6805	6.36	1.991	2.21	0.21
3	5	1.0801	4.5833	0.3118	3.21	0.54	4.33	0.75	5.045	1.375	2.455	0.625
4	4.6667	1.5456	6.5833	0.5137	7.045	0.375	7	1.33	7.375	1.295	5.125	0.205
5	6.9167	1.7361	7.9167	0.2357	7.625	0.705	8.5	0.92	10.9	0.9	7	0.08
6	9.25	2.6693	9.5	0.8898	11.125	0.375	10.19	1.11	17.54	0.96	11.375	0.625
7	11.3333	2.5847	12.1667	1.9401	17.625	0.955	22.46	3.29	20.625	1.125	16.625	0.545
8	10.5833	0.7169	15.5	0.736	23.415	5.335	25.625	1.625	26.79	3.96	21.33	0.5
9	11.75	1.0801	18.4167	1.4767	21.9	2.4	30.21	0.46	32.835	0.085	25.33	1.75
10	11.8333	1.3891	25.3333	0.5137	24.955	6.375	27.83	1.25	38.54	0.29	37.25	0.83
11	10.9167	1.1961	29.8333	0.7728	26.205	4.375	31.125	0.455	37.42	0	43.46	2.79
12	10.1667	2.357	29.9167	2.1349	29.165	7.665	33.71	2.96	40.17	3.5	44.71	3.54
13	12.25	2.1602	32.0833	3.4781	27.75	7	34.125	3.045	43.21	1.46	48.58	1.92
14	14.3333	1.4337	37.25	2.2079	30.79	5.54	34.21	2.46	48.375	5.545	51	0.42
15	12.5833	2.7183	30.9167	2.1246	26.29	3.21	33	3.92	41.455	0.875	65.125	5.455
16	16	1.4289	25.3333	1.9826	29.21	4.54	35.335	0.165	43.835	0.335	76.375	6.955
17	13.6667	1.1242	36.75	1.2748	31.79	7.46	38.25	2.5	49.545	1.875	79.205	0.625
18	15.5833	0.5137	33.75	1.7678	35	3.42	40.415	3.915	47.25	0.42	79.25	7.42
19	16.25	0.736	31.9167	0.6236	32.75	2.08	40.21	6.71	49.08	7.5	92.42	6.25
20	16.5	0.8165	34.6667	3.9229	32.46	1.96	39.295	3.125	44.545	4.375	79.625	2.545
Recovery
	No N		N:P=1:1		N:P=2:1		N:P=4:1		N:P=8:1		control
	average value	standard error	average value	standard error	average value	standard error	average value	standard error	average value	standard error	average value	standard error
0	1	0	1	0	1	0	1	0	1	0	1	0
1	1.1667	0.1179	1.125	0.375	1.165	0.165	0.875	0.125	1.25	0.25	1.46	0.04
2	1.5	0.3536	1.375	0.375	1.21	0.04	1	0.25	2	0.17	1.25	0.08
3	1.6667	0.4249	4.46	1.54	2.71	0.21	2.335	0.335	2.125	0.375	2.58	0.25
4	2.5	0.6124	3.375	0.125	3.835	0.585	3.545	0.375	3.33	0.5	2.915	0.415
5	3.9167	0.825	3.585	0.415	4.75	0.42	4.5	0.83	5.04	0.54	7.42	1.25
6	6.5	1.0801	5.75	1.25	5.75	0.25	5.25	0.25	6.5	0.5	7.875	0.545
7	8	0	8.71	1.46	8.165	1.585	7.875	0.625	8.375	0.125	19.585	2.085
8	13.1667	2.6007	15.25	2.25	20.415	0.585	17	1.75	18.5	1	21	0.58
9	16.1667	5.5239	19.96	1.29	26.085	4.585	22.92	3.75	30.83	1.75	18.375	1.455
10	22.8333	1.6372	29.625	4.125	27.625	3.045	31.25	0.92	32.75	2.25	27.045	1.625
11	30.0833	3.6761	36.125	0.455	29.335	0.915	38.375	2.455	36.54	0.21	38.92	2.25
12	46.5833	6.884	31.955	0.875	41.5	0.75	40.29	3.46	42.24	1.34	42.5	1.25
13	40.9167	6.0599	39.25	0.92	39.75	1.83	48	3.17	47.415	0.165	41.725	6.305
14	33.9167	4.6022	48.54	0.79	45.165	2.335	54.58	0.5	55.46	0.04	39.125	0.875
15	51.0833	2.9884	52.335	4.165	57	1.17	57.585	1.415	61	0.25	40.96	5.71
16	79.3333	7.9748	49.65	5.73	57.54	3.71	63.79	0.54	67.5	6.58	70.5	0.33
17	56.4167	4.8705	64.04	1.96	76.46	3.96	66.75	5.25	81.17	3.5	60.085	4.915
18	69.3333	1.2964	60.295	0.375	66.915	0.665	66.955	2.875	77.455	5.125	74.58	2.25
19	83.4167	8.4886	78.375	3.625	85.545	1.125	85.545	1.125	82.54	1.79	75.725	6.695
20	67.0833	3.0421	65.165	17.415	80.335	3.915	88.415	2.085	91.875	6.295

## Sheet: Fig2data
	No N		N:P=1:1		N:P=2:1		N:P=4:1		N:P=8:1		control
	average value	standard error	average value	standard error	average value	standard error	average value	standard error	average value	standard error	average value	standard error
S3	0.0758	0.00617	0.1262	0.0111	0.1009	0.00068912	0.2328	0.00513	0.2668	0.00974	0.2563	0.011
S8	0.0724	0.0089	0.0992	0.00953	0.2973	1.7894e-05	0.2335	0.012	0.3707	0.0124	0.3121	0.0077
S13	0.0751	0.00969	0.0552	0.0121	0.0608	0.00124	0.0671	0.00973	0.0932	0.0205	0.3395	0.00821
S18	0.0479	0.00641	0.051	0.00971	0.0511	0.00979	0.0521	0.0059	0.054	0.00098125	0.2075	0.0124
	No N		N:P=1:1		N:P=2:1		N:P=4:1		N:P=8:1		control
	average value	standard error	average value	standard error	average value	standard error	average value	standard error	average value	standard error	average value	standard error
R1	0.0557	0.007	0.1339	0.00989	0.116	0.00766	0.1955	0.00472	0.2335	0.0149	0.2697	0.025
R6	0.0808	0.00098125	0.1709	0.00581	0.2265	0.011	0.247	0.0077	0.2518	0.00082149	0.2981	0.0124
R11	0.1372	0.00973	0.1686	0.0059	0.2361	0.00879	0.1986	0.00974	0.2354	0.0124	0.3392	0.0285
R16	0.2063	0.0111	0.2073	0.00953	0.2087	0.0121	0.2372	0.00971	0.2167	0.00889	0.216	0.00068912

## Sheet: Fig4data
	No N		NaNO3		NaNO2		NH4Cl		Urea
	average value	standard error	average value	standard error	average value	standard error	average value	standard error	average value	standard error
0	1	0	1	0	1	0	1	0	1	0
2	2.6667	0.3118	4.125	0.9214	2.2083	1.0249	4.0417	0.5848	2.4583	0.548
4	4.6667	1.5456	7.5	1.1273	3.5417	0.4429	9.3333	0.4944	4.5	0.8165
6	5.3333	0.8498	10.0417	1.9441	5.2083	1.6035	11.0833	1.1607	6.7917	2.0293
8	6.6667	2.0446	12.25	2.3363	10.9583	2.8919	14.875	2.1185	8.1667	1.2311
10	7.25	1.4289	13.75	0.9289	11.3333	1.4696	14.875	1.1735	8.375	1.9105
12	6.1667	0.3118	14.0833	1.6615	12.0833	1.9665	14.9583	1.1939	9.3333	2.08
14	8	1.9472	14.7917	1.1726	12.5417	1.782	15.5417	1.5729	9.5833	1.8181
16	6.0833	0.6236	15.5	1.8066	12.5417	1.8066	16.5833	1.7002	10.0833	2.2715
18	7.0833	1.0475	14.6667	2.149	13.9583	2.4385	17.2917	1.6369	13.0833	1.8161
20	8.4167	0.7169	14.875	1.983	14.4583	1.4291	15.625	1.6444	13.4167	1.6444

## Sheet: Fig5data
	NaNO3	NaNO2	NH4Cl	Urea
1	0.0528	0.0092		0.0356
2	0.0996	0.0871	0.1189	0.0829
3		0.0764		0.0788
4	0.0638	0.2713	0.247	0.2895
5	0.1247	0.0138		0.0129
6	0.1661	0.1555	0.0362	0.1617
7	0.0487	0.0438	0.0605	0.0459
8		0.0074		0.0077
9	0.0987	0.1377		0.1505
10		0.0099		0.0101
